# Supplementary material for: Protective Effect of Polyphenols Purified from Mallotus oblongfolius on Ethanol-Induced Gastric Mucosal Injury by Regulating Nrf2 and MAPKs Pathways
Source: Antioxidants (Basel). 2022 Dec 12;11(12):2452. doi: 10.3390/antiox11122452 (PMC9774160; doi:10.3390/antiox11122452)
Supplement: Supplementary file 1 [file antioxidants-11-02452-s001.zip]

Archive with 1 entries (1 files):
- antioxidants-2048165-supplementary.pdf
